# Supplementary material for: Thioredoxin-2 Modulates Neuronal Programmed Cell Death in the Embryonic Chick Spinal Cord in Basal and Target-Deprived Conditions
Source: PLoS One. 2015 Nov 5;10(11):e0142280. doi: 10.1371/journal.pone.0142280 (PMC4634972; doi:10.1371/journal.pone.0142280)
Supplement: S1 Supporting Information — (XLSX) [file pone.0142280.s001.xlsx]

## Sheet: Sheet1
Sample	Treatment	Slice #	Side	TUNEL count
16.20-02-14_HH30_chTrx2	chTrx2	1	contra	3
16.20-02-14_HH30_chTrx2	chTrx2	1	chTrx2	8
16.20-02-14_HH30_chTrx2	chTrx2	2	contra	4
16.20-02-14_HH30_chTrx2	chTrx2	2	chTrx2	2
16.20-02-14_HH30_chTrx2	chTrx2	3	contra	2
16.20-02-14_HH30_chTrx2	chTrx2	3	chTrx2	1
16.20-02-14_HH30_chTrx2	chTrx2	4	contra	1
16.20-02-14_HH30_chTrx2	chTrx2	4	chTrx2	3
16.20-02-14_HH30_chTrx2	chTrx2	5	contra	2
16.20-02-14_HH30_chTrx2	chTrx2	5	chTrx2	0
16.20-02-14_HH30_chTrx2	chTrx2	6	contra	2
16.20-02-14_HH30_chTrx2	chTrx2	6	chTrx2	1
16.20-02-14_HH30_chTrx2	chTrx2	7	contra	0
16.20-02-14_HH30_chTrx2	chTrx2	7	chTrx2	0
16.20-02-14_HH30_chTrx2	chTrx2	8	contra	2
16.20-02-14_HH30_chTrx2	chTrx2	8	chTrx2	0
16.20-02-14_HH30_chTrx2	chTrx2	9	contra	4
16.20-02-14_HH30_chTrx2	chTrx2	9	chTrx2	3
16.20-02-14_HH30_chTrx2	chTrx2	10	contra	1
16.20-02-14_HH30_chTrx2	chTrx2	10	chTrx2	1
16.20-02-14_HH30_chTrx2	chTrx2	11	contra	0
16.20-02-14_HH30_chTrx2	chTrx2	11	chTrx2	1
16.20-02-14_HH30_chTrx2	chTrx2	12	contra	7
16.20-02-14_HH30_chTrx2	chTrx2	12	chTrx2	8
16.20-02-14_HH30_chTrx2	chTrx2	13	contra	3
16.20-02-14_HH30_chTrx2	chTrx2	13	chTrx2	1
16.20-02-14_HH30_chTrx2	chTrx2	14	contra	5
16.20-02-14_HH30_chTrx2	chTrx2	14	chTrx2	5
17.11-12-12_HH30_chTrx2	chTrx2	15	contra	6
17.11-12-12_HH30_chTrx2	chTrx2	15	chTrx2	2
17.11-12-12_HH30_chTrx2	chTrx2	16	contra	1
17.11-12-12_HH30_chTrx2	chTrx2	16	chTrx2	2
17.11-12-12_HH30_chTrx2	chTrx2	17	contra	4
17.11-12-12_HH30_chTrx2	chTrx2	17	chTrx2	2
17.11-12-12_HH30_chTrx2	chTrx2	18	contra	2
17.11-12-12_HH30_chTrx2	chTrx2	18	chTrx2	2
17.11-12-12_HH30_chTrx2	chTrx2	19	contra	2
17.11-12-12_HH30_chTrx2	chTrx2	19	chTrx2	1
17.11-12-12_HH30_chTrx2	chTrx2	20	contra	2
17.11-12-12_HH30_chTrx2	chTrx2	20	chTrx2	5
17.11-12-12_HH30_chTrx2	chTrx2	21	contra	2
17.11-12-12_HH30_chTrx2	chTrx2	21	chTrx2	1
17.11-12-12_HH30_chTrx2	chTrx2	22	contra	2
17.11-12-12_HH30_chTrx2	chTrx2	22	chTrx2	2
17.11-12-12_HH30_chTrx2	chTrx2	23	contra	2
17.11-12-12_HH30_chTrx2	chTrx2	23	chTrx2	2
17.11-12-12_HH30_chTrx2	chTrx2	24	contra	7
17.11-12-12_HH30_chTrx2	chTrx2	24	chTrx2	4
17.11-12-12_HH30_chTrx2	chTrx2	25	contra	6
17.11-12-12_HH30_chTrx2	chTrx2	25	chTrx2	10
17.11-12-12_HH30_chTrx2	chTrx2	26	contra	7
17.11-12-12_HH30_chTrx2	chTrx2	26	chTrx2	3
17.20-03-14_HH30_chTrx2	chTrx2	27	contra	7
17.20-03-14_HH30_chTrx2	chTrx2	27	chTrx2	3
17.20-03-14_HH30_chTrx2	chTrx2	28	contra	2
17.20-03-14_HH30_chTrx2	chTrx2	28	chTrx2	2
17.20-03-14_HH30_chTrx2	chTrx2	29	contra	2
17.20-03-14_HH30_chTrx2	chTrx2	29	chTrx2	2
17.20-03-14_HH30_chTrx2	chTrx2	30	contra	3
17.20-03-14_HH30_chTrx2	chTrx2	30	chTrx2	1
17.20-03-14_HH30_chTrx2	chTrx2	31	contra	1
17.20-03-14_HH30_chTrx2	chTrx2	31	chTrx2	0
17.20-03-14_HH30_chTrx2	chTrx2	32	contra	2
17.20-03-14_HH30_chTrx2	chTrx2	32	chTrx2	1
17.20-03-14_HH30_chTrx2	chTrx2	33	contra	2
17.20-03-14_HH30_chTrx2	chTrx2	33	chTrx2	1
17.20-03-14_HH30_chTrx2	chTrx2	34	contra	0
17.20-03-14_HH30_chTrx2	chTrx2	34	chTrx2	0
17.20-03-14_HH30_chTrx2	chTrx2	35	contra	0
17.20-03-14_HH30_chTrx2	chTrx2	35	chTrx2	4
17.20-03-14_HH30_chTrx2	chTrx2	36	contra	0
17.20-03-14_HH30_chTrx2	chTrx2	36	chTrx2	1
17.20-03-14_HH30_chTrx2	chTrx2	37	contra	0
17.20-03-14_HH30_chTrx2	chTrx2	37	chTrx2	0
17.20-03-14_HH30_chTrx2	chTrx2	38	contra	0
17.20-03-14_HH30_chTrx2	chTrx2	38	chTrx2	0
17.20-03-14_HH30_chTrx2	chTrx2	39	contra	0
17.20-03-14_HH30_chTrx2	chTrx2	39	chTrx2	2
17.20-03-14_HH30_chTrx2	chTrx2	40	contra	0
17.20-03-14_HH30_chTrx2	chTrx2	40	chTrx2	0
17.20-03-14_HH30_chTrx2	chTrx2	41	contra	1
17.20-03-14_HH30_chTrx2	chTrx2	41	chTrx2	1
17.20-03-14_HH30_chTrx2	chTrx2	42	contra	7
17.20-03-14_HH30_chTrx2	chTrx2	42	chTrx2	4
2.25-09-12_HH30_chTrx2	chTrx2	43	contra	1
2.25-09-12_HH30_chTrx2	chTrx2	43	chTrx2	2
2.25-09-12_HH30_chTrx2	chTrx2	44	contra	2
2.25-09-12_HH30_chTrx2	chTrx2	44	chTrx2	5
2.25-09-12_HH30_chTrx2	chTrx2	45	contra	1
2.25-09-12_HH30_chTrx2	chTrx2	45	chTrx2	2
2.25-09-12_HH30_chTrx2	chTrx2	46	contra	0
2.25-09-12_HH30_chTrx2	chTrx2	46	chTrx2	1
2.25-09-12_HH30_chTrx2	chTrx2	47	contra	1
2.25-09-12_HH30_chTrx2	chTrx2	47	chTrx2	2
2.25-09-12_HH30_chTrx2	chTrx2	48	contra	0
2.25-09-12_HH30_chTrx2	chTrx2	48	chTrx2	0
2.25-09-12_HH30_chTrx2	chTrx2	49	contra	4
2.25-09-12_HH30_chTrx2	chTrx2	49	chTrx2	2
2.25-09-12_HH30_chTrx2	chTrx2	50	contra	1
2.25-09-12_HH30_chTrx2	chTrx2	50	chTrx2	2
2.25-09-12_HH30_chTrx2	chTrx2	51	contra	0
2.25-09-12_HH30_chTrx2	chTrx2	51	chTrx2	2
2.25-09-12_HH30_chTrx2	chTrx2	52	contra	2
2.25-09-12_HH30_chTrx2	chTrx2	52	chTrx2	3
2.25-09-12_HH30_chTrx2	chTrx2	53	contra	2
2.25-09-12_HH30_chTrx2	chTrx2	53	chTrx2	1
2.25-09-12_HH30_chTrx2	chTrx2	54	contra	4
2.25-09-12_HH30_chTrx2	chTrx2	54	chTrx2	2
2.25-09-12_HH30_chTrx2	chTrx2	55	contra	0
2.25-09-12_HH30_chTrx2	chTrx2	55	chTrx2	4
23.21-11-12_HH30_chTrx2	chTrx2	56	contra	1
23.21-11-12_HH30_chTrx2	chTrx2	56	chTrx2	4
23.21-11-12_HH30_chTrx2	chTrx2	57	contra	1
23.21-11-12_HH30_chTrx2	chTrx2	57	chTrx2	2
23.21-11-12_HH30_chTrx2	chTrx2	58	contra	0
23.21-11-12_HH30_chTrx2	chTrx2	58	chTrx2	1
23.21-11-12_HH30_chTrx2	chTrx2	59	contra	2
23.21-11-12_HH30_chTrx2	chTrx2	59	chTrx2	2
23.21-11-12_HH30_chTrx2	chTrx2	60	contra	3
23.21-11-12_HH30_chTrx2	chTrx2	60	chTrx2	4
23.21-11-12_HH30_chTrx2	chTrx2	61	contra	5
23.21-11-12_HH30_chTrx2	chTrx2	61	chTrx2	2
23.21-11-12_HH30_chTrx2	chTrx2	62	contra	2
23.21-11-12_HH30_chTrx2	chTrx2	62	chTrx2	3
23.21-11-12_HH30_chTrx2	chTrx2	63	contra	4
23.21-11-12_HH30_chTrx2	chTrx2	63	chTrx2	9
23.21-11-12_HH30_chTrx2	chTrx2	64	contra	3
23.21-11-12_HH30_chTrx2	chTrx2	64	chTrx2	1
23.21-11-12_HH30_chTrx2	chTrx2	65	contra	3
23.21-11-12_HH30_chTrx2	chTrx2	65	chTrx2	1
23.21-11-12_HH30_chTrx2	chTrx2	66	contra	1
23.21-11-12_HH30_chTrx2	chTrx2	66	chTrx2	1
23.21-11-12_HH30_chTrx2	chTrx2	67	contra	2
23.21-11-12_HH30_chTrx2	chTrx2	67	chTrx2	3
23.21-11-12_HH30_chTrx2	chTrx2	68	contra	3
23.21-11-12_HH30_chTrx2	chTrx2	68	chTrx2	3
23.21-11-12_HH30_chTrx2	chTrx2	69	contra	6
23.21-11-12_HH30_chTrx2	chTrx2	69	chTrx2	3
23.21-11-12_HH30_chTrx2	chTrx2	70	contra	4
23.21-11-12_HH30_chTrx2	chTrx2	70	chTrx2	2
29.26-11-12_HH30_chTrx2	chTrx2	71	contra	3
29.26-11-12_HH30_chTrx2	chTrx2	71	chTrx2	5
29.26-11-12_HH30_chTrx2	chTrx2	72	contra	2
29.26-11-12_HH30_chTrx2	chTrx2	72	chTrx2	6
29.26-11-12_HH30_chTrx2	chTrx2	73	contra	13
29.26-11-12_HH30_chTrx2	chTrx2	73	chTrx2	11
29.26-11-12_HH30_chTrx2	chTrx2	74	contra	6
29.26-11-12_HH30_chTrx2	chTrx2	74	chTrx2	2
30.19-11-12_HH30_chTrx2	chTrx2	75	contra	6
30.19-11-12_HH30_chTrx2	chTrx2	75	chTrx2	6
30.19-11-12_HH30_chTrx2	chTrx2	76	contra	5
30.19-11-12_HH30_chTrx2	chTrx2	76	chTrx2	4
30.19-11-12_HH30_chTrx2	chTrx2	77	contra	5
30.19-11-12_HH30_chTrx2	chTrx2	77	chTrx2	3
30.19-11-12_HH30_chTrx2	chTrx2	78	contra	11
30.19-11-12_HH30_chTrx2	chTrx2	78	chTrx2	13
30.19-11-12_HH30_chTrx2	chTrx2	79	contra	12
30.19-11-12_HH30_chTrx2	chTrx2	79	chTrx2	6
30.19-11-12_HH30_chTrx2	chTrx2	80	contra	8
30.19-11-12_HH30_chTrx2	chTrx2	80	chTrx2	3
30.19-11-12_HH30_chTrx2	chTrx2	81	contra	5
30.19-11-12_HH30_chTrx2	chTrx2	81	chTrx2	7
30.19-11-12_HH30_chTrx2	chTrx2	82	contra	3
30.19-11-12_HH30_chTrx2	chTrx2	82	chTrx2	7
30.19-11-12_HH30_chTrx2	chTrx2	83	contra	9
30.19-11-12_HH30_chTrx2	chTrx2	83	chTrx2	13
30.19-11-12_HH30_chTrx2	chTrx2	84	contra	3
30.19-11-12_HH30_chTrx2	chTrx2	84	chTrx2	4
30.19-11-12_HH30_chTrx2	chTrx2	85	contra	2
30.19-11-12_HH30_chTrx2	chTrx2	85	chTrx2	5
30.19-11-12_HH30_chTrx2	chTrx2	86	contra	6
30.19-11-12_HH30_chTrx2	chTrx2	86	chTrx2	12
30.19-11-12_HH30_chTrx2	chTrx2	87	contra	12
30.19-11-12_HH30_chTrx2	chTrx2	87	chTrx2	7
30.19-11-12_HH30_chTrx2	chTrx2	88	contra	1
30.19-11-12_HH30_chTrx2	chTrx2	88	chTrx2	0
30.19-11-12_HH30_chTrx2	chTrx2	89	contra	7
30.19-11-12_HH30_chTrx2	chTrx2	89	chTrx2	0
30.19-11-12_HH30_chTrx2	chTrx2	90	contra	8
30.19-11-12_HH30_chTrx2	chTrx2	90	chTrx2	6
30.19-11-12_HH30_chTrx2	chTrx2	91	contra	2
30.19-11-12_HH30_chTrx2	chTrx2	91	chTrx2	0
30.19-11-12_HH30_chTrx2	chTrx2	92	contra	0
30.19-11-12_HH30_chTrx2	chTrx2	92	chTrx2	0
30.19-11-12_HH30_chTrx2	chTrx2	93	contra	3
30.19-11-12_HH30_chTrx2	chTrx2	93	chTrx2	7
30.19-11-12_HH30_chTrx2	chTrx2	94	contra	3
30.19-11-12_HH30_chTrx2	chTrx2	94	chTrx2	6
30.19-11-12_HH30_chTrx2	chTrx2	95	contra	5
30.19-11-12_HH30_chTrx2	chTrx2	95	chTrx2	1
30.19-11-12_HH30_chTrx2	chTrx2	96	contra	6
30.19-11-12_HH30_chTrx2	chTrx2	96	chTrx2	4
30.19-11-12_HH30_chTrx2	chTrx2	97	contra	2
30.19-11-12_HH30_chTrx2	chTrx2	97	chTrx2	3
30.19-11-12_HH30_chTrx2	chTrx2	98	contra	2
30.19-11-12_HH30_chTrx2	chTrx2	98	chTrx2	0
30.19-11-12_HH30_chTrx2	chTrx2	99	contra	5
30.19-11-12_HH30_chTrx2	chTrx2	99	chTrx2	3
39.11-12-12_HH30_chTrx2	chTrx2	100	contra	3
39.11-12-12_HH30_chTrx2	chTrx2	100	chTrx2	2
39.11-12-12_HH30_chTrx2	chTrx2	101	contra	1
39.11-12-12_HH30_chTrx2	chTrx2	101	chTrx2	6
39.11-12-12_HH30_chTrx2	chTrx2	102	contra	1
39.11-12-12_HH30_chTrx2	chTrx2	102	chTrx2	0
39.11-12-12_HH30_chTrx2	chTrx2	103	contra	2
39.11-12-12_HH30_chTrx2	chTrx2	103	chTrx2	4
39.11-12-12_HH30_chTrx2	chTrx2	104	contra	10
39.11-12-12_HH30_chTrx2	chTrx2	104	chTrx2	5
39.11-12-12_HH30_chTrx2	chTrx2	105	contra	3
39.11-12-12_HH30_chTrx2	chTrx2	105	chTrx2	1
39.11-12-12_HH30_chTrx2	chTrx2	106	contra	4
39.11-12-12_HH30_chTrx2	chTrx2	106	chTrx2	6
39.11-12-12_HH30_chTrx2	chTrx2	107	contra	2
39.11-12-12_HH30_chTrx2	chTrx2	107	chTrx2	2
39.11-12-12_HH30_chTrx2	chTrx2	108	contra	13
39.11-12-12_HH30_chTrx2	chTrx2	108	chTrx2	3
39.11-12-12_HH30_chTrx2	chTrx2	109	contra	6
39.11-12-12_HH30_chTrx2	chTrx2	109	chTrx2	2
39.11-12-12_HH30_chTrx2	chTrx2	110	contra	4
39.11-12-12_HH30_chTrx2	chTrx2	110	chTrx2	6
39.11-12-12_HH30_chTrx2	chTrx2	111	contra	10
39.11-12-12_HH30_chTrx2	chTrx2	111	chTrx2	6
41.14-11-12_HH30_chTrx2	chTrx2	112	contra	17
41.14-11-12_HH30_chTrx2	chTrx2	112	chTrx2	14
41.14-11-12_HH30_chTrx2	chTrx2	113	contra	2
41.14-11-12_HH30_chTrx2	chTrx2	113	chTrx2	6
41.14-11-12_HH30_chTrx2	chTrx2	114	contra	12
41.14-11-12_HH30_chTrx2	chTrx2	114	chTrx2	4
41.14-11-12_HH30_chTrx2	chTrx2	115	contra	8
41.14-11-12_HH30_chTrx2	chTrx2	115	chTrx2	2
41.14-11-12_HH30_chTrx2	chTrx2	116	contra	15
41.14-11-12_HH30_chTrx2	chTrx2	116	chTrx2	6
41.14-11-12_HH30_chTrx2	chTrx2	117	contra	16
41.14-11-12_HH30_chTrx2	chTrx2	117	chTrx2	13
41.14-11-12_HH30_chTrx2	chTrx2	118	contra	13
41.14-11-12_HH30_chTrx2	chTrx2	118	chTrx2	14
41.14-11-12_HH30_chTrx2	chTrx2	119	contra	11
41.14-11-12_HH30_chTrx2	chTrx2	119	chTrx2	9
41.14-11-12_HH30_chTrx2	chTrx2	120	contra	30
41.14-11-12_HH30_chTrx2	chTrx2	120	chTrx2	18
41.14-11-12_HH30_chTrx2	chTrx2	121	contra	23
41.14-11-12_HH30_chTrx2	chTrx2	121	chTrx2	14
41.14-11-12_HH30_chTrx2	chTrx2	122	contra	12
41.14-11-12_HH30_chTrx2	chTrx2	122	chTrx2	12
41.14-11-12_HH30_chTrx2	chTrx2	123	contra	8
41.14-11-12_HH30_chTrx2	chTrx2	123	chTrx2	1
41.14-11-12_HH30_chTrx2	chTrx2	124	contra	20
41.14-11-12_HH30_chTrx2	chTrx2	124	chTrx2	13
41.14-11-12_HH30_chTrx2	chTrx2	125	contra	12
41.14-11-12_HH30_chTrx2	chTrx2	125	chTrx2	4
41.14-11-12_HH30_chTrx2	chTrx2	126	contra	0
41.14-11-12_HH30_chTrx2	chTrx2	126	chTrx2	0
41.14-11-12_HH30_chTrx2	chTrx2	127	contra	0
41.14-11-12_HH30_chTrx2	chTrx2	127	chTrx2	0
41.14-11-12_HH30_chTrx2	chTrx2	128	contra	4
41.14-11-12_HH30_chTrx2	chTrx2	128	chTrx2	2
41.14-11-12_HH30_chTrx2	chTrx2	129	contra	12
41.14-11-12_HH30_chTrx2	chTrx2	129	chTrx2	7
41.14-11-12_HH30_chTrx2	chTrx2	130	contra	12
41.14-11-12_HH30_chTrx2	chTrx2	130	chTrx2	8
41.14-11-12_HH30_chTrx2	chTrx2	131	contra	12
41.14-11-12_HH30_chTrx2	chTrx2	131	chTrx2	2
41.14-11-12_HH30_chTrx2	chTrx2	132	contra	5
41.14-11-12_HH30_chTrx2	chTrx2	132	chTrx2	5
41.14-11-12_HH30_chTrx2	chTrx2	133	contra	8
41.14-11-12_HH30_chTrx2	chTrx2	133	chTrx2	15
41.14-11-12_HH30_chTrx2	chTrx2	134	contra	8
41.14-11-12_HH30_chTrx2	chTrx2	134	chTrx2	0
41.14-11-12_HH30_chTrx2	chTrx2	135	contra	0
41.14-11-12_HH30_chTrx2	chTrx2	135	chTrx2	1
1.12-06-14_HH30-31_MoCTRL	MoCTRL	136	contra	0
1.12-06-14_HH30-31_MoCTRL	MoCTRL	136	MoCTRL	3
1.12-06-14_HH30-31_MoCTRL	MoCTRL	137	contra	7
1.12-06-14_HH30-31_MoCTRL	MoCTRL	137	MoCTRL	7
1.12-06-14_HH30-31_MoCTRL	MoCTRL	138	contra	8
1.12-06-14_HH30-31_MoCTRL	MoCTRL	138	MoCTRL	4
1.12-06-14_HH30-31_MoCTRL	MoCTRL	139	contra	6
1.12-06-14_HH30-31_MoCTRL	MoCTRL	139	MoCTRL	3
1.12-06-14_HH30-31_MoCTRL	MoCTRL	140	contra	6
1.12-06-14_HH30-31_MoCTRL	MoCTRL	140	MoCTRL	3
1.12-06-14_HH30-31_MoCTRL	MoCTRL	141	contra	0
1.12-06-14_HH30-31_MoCTRL	MoCTRL	141	MoCTRL	1
1.12-06-14_HH30-31_MoCTRL	MoCTRL	142	contra	8
1.12-06-14_HH30-31_MoCTRL	MoCTRL	142	MoCTRL	7
1.12-06-14_HH30-31_MoCTRL	MoCTRL	143	contra	3
1.12-06-14_HH30-31_MoCTRL	MoCTRL	143	MoCTRL	1
1.12-06-14_HH30-31_MoCTRL	MoCTRL	144	contra	6
1.12-06-14_HH30-31_MoCTRL	MoCTRL	144	MoCTRL	5
1.12-06-14_HH30-31_MoCTRL	MoCTRL	145	contra	1
1.12-06-14_HH30-31_MoCTRL	MoCTRL	145	MoCTRL	4
1.12-06-14_HH30-31_MoCTRL	MoCTRL	146	contra	6
1.12-06-14_HH30-31_MoCTRL	MoCTRL	146	MoCTRL	12
1.12-06-14_HH30-31_MoCTRL	MoCTRL	147	contra	9
1.12-06-14_HH30-31_MoCTRL	MoCTRL	147	MoCTRL	4
1.12-06-14_HH30-31_MoCTRL	MoCTRL	148	contra	5
1.12-06-14_HH30-31_MoCTRL	MoCTRL	148	MoCTRL	12
3.12-06-14_HH30-31_MoCTRL	MoCTRL	149	contra	1
3.12-06-14_HH30-31_MoCTRL	MoCTRL	149	MoCTRL	3
3.12-06-14_HH30-31_MoCTRL	MoCTRL	150	contra	2
3.12-06-14_HH30-31_MoCTRL	MoCTRL	150	MoCTRL	4
3.12-06-14_HH30-31_MoCTRL	MoCTRL	151	contra	12
3.12-06-14_HH30-31_MoCTRL	MoCTRL	151	MoCTRL	11
3.12-06-14_HH30-31_MoCTRL	MoCTRL	152	contra	3
3.12-06-14_HH30-31_MoCTRL	MoCTRL	152	MoCTRL	2
3.12-06-14_HH30-31_MoCTRL	MoCTRL	153	contra	6
3.12-06-14_HH30-31_MoCTRL	MoCTRL	153	MoCTRL	8
3.12-06-14_HH30-31_MoCTRL	MoCTRL	154	contra	10
3.12-06-14_HH30-31_MoCTRL	MoCTRL	154	MoCTRL	9
3.12-06-14_HH30-31_MoCTRL	MoCTRL	155	contra	11
3.12-06-14_HH30-31_MoCTRL	MoCTRL	155	MoCTRL	12
3.12-06-14_HH30-31_MoCTRL	MoCTRL	156	contra	14
3.12-06-14_HH30-31_MoCTRL	MoCTRL	156	MoCTRL	8
3.12-06-14_HH30-31_MoCTRL	MoCTRL	157	contra	10
3.12-06-14_HH30-31_MoCTRL	MoCTRL	157	MoCTRL	11
3.12-06-14_HH30-31_MoCTRL	MoCTRL	158	contra	8
3.12-06-14_HH30-31_MoCTRL	MoCTRL	158	MoCTRL	7
3.12-06-14_HH30-31_MoCTRL	MoCTRL	159	contra	5
3.12-06-14_HH30-31_MoCTRL	MoCTRL	159	MoCTRL	5
3.12-06-14_HH30-31_MoCTRL	MoCTRL	160	contra	15
3.12-06-14_HH30-31_MoCTRL	MoCTRL	160	MoCTRL	13
3.12-06-14_HH30-31_MoCTRL	MoCTRL	161	contra	9
3.12-06-14_HH30-31_MoCTRL	MoCTRL	161	MoCTRL	6
3.12-06-14_HH30-31_MoCTRL	MoCTRL	162	contra	6
3.12-06-14_HH30-31_MoCTRL	MoCTRL	162	MoCTRL	6
3.12-06-14_HH30-31_MoCTRL	MoCTRL	163	contra	7
3.12-06-14_HH30-31_MoCTRL	MoCTRL	163	MoCTRL	3
3.12-06-14_HH30-31_MoCTRL	MoCTRL	164	contra	1
3.12-06-14_HH30-31_MoCTRL	MoCTRL	164	MoCTRL	3
3'.12-06-14_HH30-31_MoCTRL	MoCTRL	165	contra	2
3'.12-06-14_HH30-31_MoCTRL	MoCTRL	165	MoCTRL	5
3'.12-06-14_HH30-31_MoCTRL	MoCTRL	166	contra	2
3'.12-06-14_HH30-31_MoCTRL	MoCTRL	166	MoCTRL	2
3'.12-06-14_HH30-31_MoCTRL	MoCTRL	167	contra	8
3'.12-06-14_HH30-31_MoCTRL	MoCTRL	167	MoCTRL	4
3'.12-06-14_HH30-31_MoCTRL	MoCTRL	168	contra	0
3'.12-06-14_HH30-31_MoCTRL	MoCTRL	168	MoCTRL	1
3'.12-06-14_HH30-31_MoCTRL	MoCTRL	169	contra	11
3'.12-06-14_HH30-31_MoCTRL	MoCTRL	169	MoCTRL	15
3'.12-06-14_HH30-31_MoCTRL	MoCTRL	170	contra	6
3'.12-06-14_HH30-31_MoCTRL	MoCTRL	170	MoCTRL	3
3'.12-06-14_HH30-31_MoCTRL	MoCTRL	171	contra	3
3'.12-06-14_HH30-31_MoCTRL	MoCTRL	171	MoCTRL	6
3'.12-06-14_HH30-31_MoCTRL	MoCTRL	172	contra	2
3'.12-06-14_HH30-31_MoCTRL	MoCTRL	172	MoCTRL	3
4.12-06-14_HH30-31_MoCTRL	MoCTRL	173	contra	6
4.12-06-14_HH30-31_MoCTRL	MoCTRL	173	MoCTRL	5
4.12-06-14_HH30-31_MoCTRL	MoCTRL	174	contra	7
4.12-06-14_HH30-31_MoCTRL	MoCTRL	174	MoCTRL	8
4.12-06-14_HH30-31_MoCTRL	MoCTRL	175	contra	4
4.12-06-14_HH30-31_MoCTRL	MoCTRL	175	MoCTRL	5
4.12-06-14_HH30-31_MoCTRL	MoCTRL	176	contra	9
4.12-06-14_HH30-31_MoCTRL	MoCTRL	176	MoCTRL	7
4.12-06-14_HH30-31_MoCTRL	MoCTRL	177	contra	4
4.12-06-14_HH30-31_MoCTRL	MoCTRL	177	MoCTRL	7
4.12-06-14_HH30-31_MoCTRL	MoCTRL	178	contra	3
4.12-06-14_HH30-31_MoCTRL	MoCTRL	178	MoCTRL	3
4.12-06-14_HH30-31_MoCTRL	MoCTRL	179	contra	4
4.12-06-14_HH30-31_MoCTRL	MoCTRL	179	MoCTRL	8
4.12-06-14_HH30-31_MoCTRL	MoCTRL	180	contra	5
4.12-06-14_HH30-31_MoCTRL	MoCTRL	180	MoCTRL	4
4.12-06-14_HH30-31_MoCTRL	MoCTRL	181	contra	10
4.12-06-14_HH30-31_MoCTRL	MoCTRL	181	MoCTRL	7
4.12-06-14_HH30-31_MoCTRL	MoCTRL	182	contra	7
4.12-06-14_HH30-31_MoCTRL	MoCTRL	182	MoCTRL	5
4.12-06-14_HH30-31_MoCTRL	MoCTRL	183	contra	3
4.12-06-14_HH30-31_MoCTRL	MoCTRL	183	MoCTRL	2
4.12-06-14_HH30-31_MoCTRL	MoCTRL	184	contra	4
4.12-06-14_HH30-31_MoCTRL	MoCTRL	184	MoCTRL	2
4.12-06-14_HH30-31_MoCTRL	MoCTRL	185	contra	4
4.12-06-14_HH30-31_MoCTRL	MoCTRL	185	MoCTRL	4
4.12-06-14_HH30-31_MoCTRL	MoCTRL	186	contra	1
4.12-06-14_HH30-31_MoCTRL	MoCTRL	186	MoCTRL	2
4.12-06-14_HH30-31_MoCTRL	MoCTRL	187	contra	5
4.12-06-14_HH30-31_MoCTRL	MoCTRL	187	MoCTRL	2
4.12-06-14_HH30-31_MoCTRL	MoCTRL	188	contra	5
4.12-06-14_HH30-31_MoCTRL	MoCTRL	188	MoCTRL	5
4.12-06-14_HH30-31_MoCTRL	MoCTRL	189	contra	6
4.12-06-14_HH30-31_MoCTRL	MoCTRL	189	MoCTRL	3
4.12-06-14_HH30-31_MoCTRL	MoCTRL	190	contra	1
4.12-06-14_HH30-31_MoCTRL	MoCTRL	190	MoCTRL	0
10.21-03-13_HH30_MoTrx2	MoTrx2	191	contra	15
10.21-03-13_HH30_MoTrx2	MoTrx2	191	MoTrx2	15
10.21-03-13_HH30_MoTrx2	MoTrx2	192	contra	3
10.21-03-13_HH30_MoTrx2	MoTrx2	192	MoTrx2	10
10.21-03-13_HH30_MoTrx2	MoTrx2	193	contra	6
10.21-03-13_HH30_MoTrx2	MoTrx2	193	MoTrx2	6
10.21-03-13_HH30_MoTrx2	MoTrx2	194	contra	0
10.21-03-13_HH30_MoTrx2	MoTrx2	194	MoTrx2	0
10.21-03-13_HH30_MoTrx2	MoTrx2	195	contra	0
10.21-03-13_HH30_MoTrx2	MoTrx2	195	MoTrx2	1
10.21-03-13_HH30_MoTrx2	MoTrx2	196	contra	0
10.21-03-13_HH30_MoTrx2	MoTrx2	196	MoTrx2	1
10.21-03-13_HH30_MoTrx2	MoTrx2	197	contra	1
10.21-03-13_HH30_MoTrx2	MoTrx2	197	MoTrx2	2
10.21-03-13_HH30_MoTrx2	MoTrx2	198	contra	1
10.21-03-13_HH30_MoTrx2	MoTrx2	198	MoTrx2	2
10.21-03-13_HH30_MoTrx2	MoTrx2	199	contra	0
10.21-03-13_HH30_MoTrx2	MoTrx2	199	MoTrx2	0
10.21-03-13_HH30_MoTrx2	MoTrx2	200	contra	0
10.21-03-13_HH30_MoTrx2	MoTrx2	200	MoTrx2	1
10.21-03-13_HH30_MoTrx2	MoTrx2	201	contra	1
10.21-03-13_HH30_MoTrx2	MoTrx2	201	MoTrx2	0
10.21-03-13_HH30_MoTrx2	MoTrx2	202	contra	0
10.21-03-13_HH30_MoTrx2	MoTrx2	202	MoTrx2	1
10.21-03-13_HH30_MoTrx2	MoTrx2	203	contra	0
10.21-03-13_HH30_MoTrx2	MoTrx2	203	MoTrx2	0
10.21-03-13_HH30_MoTrx2	MoTrx2	204	contra	0
10.21-03-13_HH30_MoTrx2	MoTrx2	204	MoTrx2	1
10.21-03-13_HH30_MoTrx2	MoTrx2	205	contra	0
10.21-03-13_HH30_MoTrx2	MoTrx2	205	MoTrx2	1
10.21-03-13_HH30_MoTrx2	MoTrx2	206	contra	0
10.21-03-13_HH30_MoTrx2	MoTrx2	206	MoTrx2	1
10.21-03-13_HH30_MoTrx2	MoTrx2	207	contra	0
10.21-03-13_HH30_MoTrx2	MoTrx2	207	MoTrx2	0
10.21-03-13_HH30_MoTrx2	MoTrx2	208	contra	1
10.21-03-13_HH30_MoTrx2	MoTrx2	208	MoTrx2	0
10.21-03-13_HH30_MoTrx2	MoTrx2	209	contra	0
10.21-03-13_HH30_MoTrx2	MoTrx2	209	MoTrx2	1
10.21-03-13_HH30_MoTrx2	MoTrx2	210	contra	0
10.21-03-13_HH30_MoTrx2	MoTrx2	210	MoTrx2	1
10.21-03-13_HH30_MoTrx2	MoTrx2	211	contra	1
10.21-03-13_HH30_MoTrx2	MoTrx2	211	MoTrx2	0
10.21-03-13_HH30_MoTrx2	MoTrx2	212	contra	1
10.21-03-13_HH30_MoTrx2	MoTrx2	212	MoTrx2	0
11.21-03-13_HH30_MoTrx2	MoTrx2	213	contra	8
11.21-03-13_HH30_MoTrx2	MoTrx2	213	MoTrx2	10
11.21-03-13_HH30_MoTrx2	MoTrx2	214	contra	1
11.21-03-13_HH30_MoTrx2	MoTrx2	214	MoTrx2	3
11.21-03-13_HH30_MoTrx2	MoTrx2	215	contra	2
11.21-03-13_HH30_MoTrx2	MoTrx2	215	MoTrx2	0
11.21-03-13_HH30_MoTrx2	MoTrx2	216	contra	3
11.21-03-13_HH30_MoTrx2	MoTrx2	216	MoTrx2	2
11.21-03-13_HH30_MoTrx2	MoTrx2	217	contra	1
11.21-03-13_HH30_MoTrx2	MoTrx2	217	MoTrx2	1
11.21-03-13_HH30_MoTrx2	MoTrx2	218	contra	0
11.21-03-13_HH30_MoTrx2	MoTrx2	218	MoTrx2	5
11.21-03-13_HH30_MoTrx2	MoTrx2	219	contra	0
11.21-03-13_HH30_MoTrx2	MoTrx2	219	MoTrx2	1
11.21-03-13_HH30_MoTrx2	MoTrx2	220	contra	1
11.21-03-13_HH30_MoTrx2	MoTrx2	220	MoTrx2	1
11.21-03-13_HH30_MoTrx2	MoTrx2	221	contra	1
11.21-03-13_HH30_MoTrx2	MoTrx2	221	MoTrx2	5
11.21-03-13_HH30_MoTrx2	MoTrx2	222	contra	3
11.21-03-13_HH30_MoTrx2	MoTrx2	222	MoTrx2	3
11.21-03-13_HH30_MoTrx2	MoTrx2	223	contra	2
11.21-03-13_HH30_MoTrx2	MoTrx2	223	MoTrx2	3
11.21-03-13_HH30_MoTrx2	MoTrx2	224	contra	0
11.21-03-13_HH30_MoTrx2	MoTrx2	224	MoTrx2	0
11.21-03-13_HH30_MoTrx2	MoTrx2	225	contra	0
11.21-03-13_HH30_MoTrx2	MoTrx2	225	MoTrx2	3
11.21-03-13_HH30_MoTrx2	MoTrx2	226	contra	1
11.21-03-13_HH30_MoTrx2	MoTrx2	226	MoTrx2	1
11.21-03-13_HH30_MoTrx2	MoTrx2	227	contra	2
11.21-03-13_HH30_MoTrx2	MoTrx2	227	MoTrx2	0
11.21-03-13_HH30_MoTrx2	MoTrx2	228	contra	0
11.21-03-13_HH30_MoTrx2	MoTrx2	228	MoTrx2	1
11.21-03-13_HH30_MoTrx2	MoTrx2	229	contra	0
11.21-03-13_HH30_MoTrx2	MoTrx2	229	MoTrx2	1
11.21-03-13_HH30_MoTrx2	MoTrx2	230	contra	2
11.21-03-13_HH30_MoTrx2	MoTrx2	230	MoTrx2	1
11.21-03-13_HH30_MoTrx2	MoTrx2	231	contra	6
11.21-03-13_HH30_MoTrx2	MoTrx2	231	MoTrx2	9
11.21-03-13_HH30_MoTrx2	MoTrx2	232	contra	2
11.21-03-13_HH30_MoTrx2	MoTrx2	232	MoTrx2	3
16.04-03-13_HH30_MoTrx2	MoTrx2	233	contra	3
16.04-03-13_HH30_MoTrx2	MoTrx2	233	MoTrx2	7
16.04-03-13_HH30_MoTrx2	MoTrx2	234	contra	6
16.04-03-13_HH30_MoTrx2	MoTrx2	234	MoTrx2	6
16.04-03-13_HH30_MoTrx2	MoTrx2	235	contra	6
16.04-03-13_HH30_MoTrx2	MoTrx2	235	MoTrx2	8
16.04-03-13_HH30_MoTrx2	MoTrx2	236	contra	4
16.04-03-13_HH30_MoTrx2	MoTrx2	236	MoTrx2	5
16.04-03-13_HH30_MoTrx2	MoTrx2	237	contra	7
16.04-03-13_HH30_MoTrx2	MoTrx2	237	MoTrx2	3
16.04-03-13_HH30_MoTrx2	MoTrx2	238	contra	5
16.04-03-13_HH30_MoTrx2	MoTrx2	238	MoTrx2	3
16.04-03-13_HH30_MoTrx2	MoTrx2	239	contra	1
16.04-03-13_HH30_MoTrx2	MoTrx2	239	MoTrx2	2
16.04-03-13_HH30_MoTrx2	MoTrx2	240	contra	3
16.04-03-13_HH30_MoTrx2	MoTrx2	240	MoTrx2	0
16.04-03-13_HH30_MoTrx2	MoTrx2	241	contra	1
16.04-03-13_HH30_MoTrx2	MoTrx2	241	MoTrx2	0
16.04-03-13_HH30_MoTrx2	MoTrx2	242	contra	0
16.04-03-13_HH30_MoTrx2	MoTrx2	242	MoTrx2	1
16.04-03-13_HH30_MoTrx2	MoTrx2	243	contra	0
16.04-03-13_HH30_MoTrx2	MoTrx2	243	MoTrx2	2
16.04-03-13_HH30_MoTrx2	MoTrx2	244	contra	0
16.04-03-13_HH30_MoTrx2	MoTrx2	244	MoTrx2	1
16.04-03-13_HH30_MoTrx2	MoTrx2	245	contra	0
16.04-03-13_HH30_MoTrx2	MoTrx2	245	MoTrx2	0
16.04-03-13_HH30_MoTrx2	MoTrx2	246	contra	0
16.04-03-13_HH30_MoTrx2	MoTrx2	246	MoTrx2	2
16.04-03-13_HH30_MoTrx2	MoTrx2	247	contra	1
16.04-03-13_HH30_MoTrx2	MoTrx2	247	MoTrx2	1
16.04-03-13_HH30_MoTrx2	MoTrx2	248	contra	3
16.04-03-13_HH30_MoTrx2	MoTrx2	248	MoTrx2	0
18.12-12-12_HH30_MoTrx2	MoTrx2	249	contra	12
18.12-12-12_HH30_MoTrx2	MoTrx2	249	MoTrx2	27
18.12-12-12_HH30_MoTrx2	MoTrx2	250	contra	5
18.12-12-12_HH30_MoTrx2	MoTrx2	250	MoTrx2	8
18.12-12-12_HH30_MoTrx2	MoTrx2	251	contra	6
18.12-12-12_HH30_MoTrx2	MoTrx2	251	MoTrx2	3
18.12-12-12_HH30_MoTrx2	MoTrx2	252	contra	8
18.12-12-12_HH30_MoTrx2	MoTrx2	252	MoTrx2	8
18.12-12-12_HH30_MoTrx2	MoTrx2	253	contra	4
18.12-12-12_HH30_MoTrx2	MoTrx2	253	MoTrx2	2
18.12-12-12_HH30_MoTrx2	MoTrx2	254	contra	2
18.12-12-12_HH30_MoTrx2	MoTrx2	254	MoTrx2	3
18.12-12-12_HH30_MoTrx2	MoTrx2	255	contra	6
18.12-12-12_HH30_MoTrx2	MoTrx2	255	MoTrx2	5
18.12-12-12_HH30_MoTrx2	MoTrx2	256	contra	5
18.12-12-12_HH30_MoTrx2	MoTrx2	256	MoTrx2	4
18.12-12-12_HH30_MoTrx2	MoTrx2	257	contra	0
18.12-12-12_HH30_MoTrx2	MoTrx2	257	MoTrx2	3
18.12-12-12_HH30_MoTrx2	MoTrx2	258	contra	3
18.12-12-12_HH30_MoTrx2	MoTrx2	258	MoTrx2	12
18.12-12-12_HH30_MoTrx2	MoTrx2	259	contra	3
18.12-12-12_HH30_MoTrx2	MoTrx2	259	MoTrx2	5
18.12-12-12_HH30_MoTrx2	MoTrx2	260	contra	2
18.12-12-12_HH30_MoTrx2	MoTrx2	260	MoTrx2	0
18.12-12-12_HH30_MoTrx2	MoTrx2	261	contra	4
18.12-12-12_HH30_MoTrx2	MoTrx2	261	MoTrx2	6
18.12-12-12_HH30_MoTrx2	MoTrx2	262	contra	8
18.12-12-12_HH30_MoTrx2	MoTrx2	262	MoTrx2	6
18.12-12-12_HH30_MoTrx2	MoTrx2	263	contra	2
18.12-12-12_HH30_MoTrx2	MoTrx2	263	MoTrx2	6
18.12-12-12_HH30_MoTrx2	MoTrx2	264	contra	4
18.12-12-12_HH30_MoTrx2	MoTrx2	264	MoTrx2	5
18.12-12-12_HH30_MoTrx2	MoTrx2	265	contra	2
18.12-12-12_HH30_MoTrx2	MoTrx2	265	MoTrx2	3
18.12-12-12_HH30_MoTrx2	MoTrx2	266	contra	2
18.12-12-12_HH30_MoTrx2	MoTrx2	266	MoTrx2	5
18.12-12-12_HH30_MoTrx2	MoTrx2	267	contra	5
18.12-12-12_HH30_MoTrx2	MoTrx2	267	MoTrx2	5
20.04-03-13_HH30_MoTrx2	MoTrx2	268	contra	9
20.04-03-13_HH30_MoTrx2	MoTrx2	268	MoTrx2	5
20.04-03-13_HH30_MoTrx2	MoTrx2	269	contra	6
20.04-03-13_HH30_MoTrx2	MoTrx2	269	MoTrx2	9
20.04-03-13_HH30_MoTrx2	MoTrx2	270	contra	7
20.04-03-13_HH30_MoTrx2	MoTrx2	270	MoTrx2	6
20.04-03-13_HH30_MoTrx2	MoTrx2	271	contra	0
20.04-03-13_HH30_MoTrx2	MoTrx2	271	MoTrx2	3
20.04-03-13_HH30_MoTrx2	MoTrx2	272	contra	1
20.04-03-13_HH30_MoTrx2	MoTrx2	272	MoTrx2	2
20.04-03-13_HH30_MoTrx2	MoTrx2	273	contra	8
20.04-03-13_HH30_MoTrx2	MoTrx2	273	MoTrx2	3
20.04-03-13_HH30_MoTrx2	MoTrx2	274	contra	0
20.04-03-13_HH30_MoTrx2	MoTrx2	274	MoTrx2	3
20.04-03-13_HH30_MoTrx2	MoTrx2	275	contra	2
20.04-03-13_HH30_MoTrx2	MoTrx2	275	MoTrx2	1
20.04-03-13_HH30_MoTrx2	MoTrx2	276	contra	0
20.04-03-13_HH30_MoTrx2	MoTrx2	276	MoTrx2	2
20.04-03-13_HH30_MoTrx2	MoTrx2	277	contra	0
20.04-03-13_HH30_MoTrx2	MoTrx2	277	MoTrx2	1
20.04-03-13_HH30_MoTrx2	MoTrx2	278	contra	1
20.04-03-13_HH30_MoTrx2	MoTrx2	278	MoTrx2	4
20.04-03-13_HH30_MoTrx2	MoTrx2	279	contra	0
20.04-03-13_HH30_MoTrx2	MoTrx2	279	MoTrx2	3
20.04-03-13_HH30_MoTrx2	MoTrx2	280	contra	1
20.04-03-13_HH30_MoTrx2	MoTrx2	280	MoTrx2	1
20.04-03-13_HH30_MoTrx2	MoTrx2	281	contra	3
20.04-03-13_HH30_MoTrx2	MoTrx2	281	MoTrx2	2
20.04-03-13_HH30_MoTrx2	MoTrx2	282	contra	6
20.04-03-13_HH30_MoTrx2	MoTrx2	282	MoTrx2	9
20.04-03-13_HH30_MoTrx2	MoTrx2	283	contra	2
20.04-03-13_HH30_MoTrx2	MoTrx2	283	MoTrx2	5
20.04-03-13_HH30_MoTrx2	MoTrx2	284	contra	7
20.04-03-13_HH30_MoTrx2	MoTrx2	284	MoTrx2	3
20.04-03-13_HH30_MoTrx2	MoTrx2	285	contra	6
20.04-03-13_HH30_MoTrx2	MoTrx2	285	MoTrx2	6
20.04-03-13_HH30_MoTrx2	MoTrx2	286	contra	3
20.04-03-13_HH30_MoTrx2	MoTrx2	286	MoTrx2	2
20.04-03-13_HH30_MoTrx2	MoTrx2	287	contra	0
20.04-03-13_HH30_MoTrx2	MoTrx2	287	MoTrx2	4
1.29-06-14_HH31-32_pCMS	pCMS	288	contra	8
1.29-06-14_HH31-32_pCMS	pCMS	288	pCMS	10
1.29-06-14_HH31-32_pCMS	pCMS	289	contra	7
1.29-06-14_HH31-32_pCMS	pCMS	289	pCMS	4
1.29-06-14_HH31-32_pCMS	pCMS	290	contra	12
1.29-06-14_HH31-32_pCMS	pCMS	290	pCMS	7
1.29-06-14_HH31-32_pCMS	pCMS	291	contra	3
1.29-06-14_HH31-32_pCMS	pCMS	291	pCMS	1
1.29-06-14_HH31-32_pCMS	pCMS	292	contra	7
1.29-06-14_HH31-32_pCMS	pCMS	292	pCMS	10
1.29-06-14_HH31-32_pCMS	pCMS	293	contra	4
1.29-06-14_HH31-32_pCMS	pCMS	293	pCMS	3
1.29-06-14_HH31-32_pCMS	pCMS	294	contra	5
1.29-06-14_HH31-32_pCMS	pCMS	294	pCMS	2
1.29-06-14_HH31-32_pCMS	pCMS	295	contra	1
1.29-06-14_HH31-32_pCMS	pCMS	295	pCMS	5
1.29-06-14_HH31-32_pCMS	pCMS	296	contra	4
1.29-06-14_HH31-32_pCMS	pCMS	296	pCMS	1
1.29-06-14_HH31-32_pCMS	pCMS	297	contra	13
1.29-06-14_HH31-32_pCMS	pCMS	297	pCMS	8
1.29-06-14_HH31-32_pCMS	pCMS	298	contra	4
1.29-06-14_HH31-32_pCMS	pCMS	298	pCMS	4
1.29-06-14_HH31-32_pCMS	pCMS	299	contra	2
1.29-06-14_HH31-32_pCMS	pCMS	299	pCMS	5
1.29-06-14_HH31-32_pCMS	pCMS	300	contra	5
1.29-06-14_HH31-32_pCMS	pCMS	300	pCMS	5
2.29-06-14HH31-32_pCMS	pCMS	301	contra	3
2.29-06-14HH31-32_pCMS	pCMS	301	pCMS	1
2.29-06-14HH31-32_pCMS	pCMS	302	contra	6
2.29-06-14HH31-32_pCMS	pCMS	302	pCMS	4
2.29-06-14HH31-32_pCMS	pCMS	303	contra	11
2.29-06-14HH31-32_pCMS	pCMS	303	pCMS	10
2.29-06-14HH31-32_pCMS	pCMS	304	contra	8
2.29-06-14HH31-32_pCMS	pCMS	304	pCMS	7
3.29-06-14_HH31-32_pCMS	pCMS	305	contra	1
3.29-06-14_HH31-32_pCMS	pCMS	305	pCMS	1
3.29-06-14_HH31-32_pCMS	pCMS	306	contra	0
3.29-06-14_HH31-32_pCMS	pCMS	306	pCMS	1
3.29-06-14_HH31-32_pCMS	pCMS	307	contra	3
3.29-06-14_HH31-32_pCMS	pCMS	307	pCMS	3
3.29-06-14_HH31-32_pCMS	pCMS	308	contra	1
3.29-06-14_HH31-32_pCMS	pCMS	308	pCMS	0
3.29-06-14_HH31-32_pCMS	pCMS	309	contra	1
3.29-06-14_HH31-32_pCMS	pCMS	309	pCMS	4
3.29-06-14_HH31-32_pCMS	pCMS	310	contra	4
3.29-06-14_HH31-32_pCMS	pCMS	310	pCMS	2
3.29-06-14_HH31-32_pCMS	pCMS	311	contra	8
3.29-06-14_HH31-32_pCMS	pCMS	311	pCMS	8
3.29-06-14_HH31-32_pCMS	pCMS	312	contra	9
3.29-06-14_HH31-32_pCMS	pCMS	312	pCMS	4
3.29-06-14_HH31-32_pCMS	pCMS	313	contra	6
3.29-06-14_HH31-32_pCMS	pCMS	313	pCMS	2
3.29-06-14_HH31-32_pCMS	pCMS	314	contra	2
3.29-06-14_HH31-32_pCMS	pCMS	314	pCMS	0
3.29-06-14_HH31-32_pCMS	pCMS	315	contra	2
3.29-06-14_HH31-32_pCMS	pCMS	315	pCMS	0
4.29-06-14_HH31-32_pCMS	pCMS	316	contra	2
4.29-06-14_HH31-32_pCMS	pCMS	316	pCMS	2
4.29-06-14_HH31-32_pCMS	pCMS	317	contra	6
4.29-06-14_HH31-32_pCMS	pCMS	317	pCMS	9
4.29-06-14_HH31-32_pCMS	pCMS	318	contra	5
4.29-06-14_HH31-32_pCMS	pCMS	318	pCMS	6
4.29-06-14_HH31-32_pCMS	pCMS	319	contra	7
4.29-06-14_HH31-32_pCMS	pCMS	319	pCMS	6
4.29-06-14_HH31-32_pCMS	pCMS	320	contra	1
4.29-06-14_HH31-32_pCMS	pCMS	320	pCMS	0
4.29-06-14_HH31-32_pCMS	pCMS	321	contra	3
4.29-06-14_HH31-32_pCMS	pCMS	321	pCMS	9
4.29-06-14_HH31-32_pCMS	pCMS	322	contra	3
4.29-06-14_HH31-32_pCMS	pCMS	322	pCMS	3
4.29-06-14_HH31-32_pCMS	pCMS	323	contra	7
4.29-06-14_HH31-32_pCMS	pCMS	323	pCMS	8
4.29-06-14_HH31-32_pCMS	pCMS	324	contra	7
4.29-06-14_HH31-32_pCMS	pCMS	324	pCMS	6
4.29-06-14_HH31-32_pCMS	pCMS	325	contra	1
4.29-06-14_HH31-32_pCMS	pCMS	325	pCMS	5
4.29-06-14_HH31-32_pCMS	pCMS	326	contra	6
4.29-06-14_HH31-32_pCMS	pCMS	326	pCMS	3
