# Supplementary material for: Thioredoxin-2 Modulates Neuronal Programmed Cell Death in the Embryonic Chick Spinal Cord in Basal and Target-Deprived Conditions
Source: PLoS One. 2015 Nov 5;10(11):e0142280. doi: 10.1371/journal.pone.0142280 (PMC4634972; doi:10.1371/journal.pone.0142280)
Supplement: S2 Supporting Information — (XLSX) [file pone.0142280.s002.xlsx]

## Sheet: Sheet1
Treatment	Sample	Slice #	TUNEL ratio (ipsi/contra)
pCMS	1.02-04-14	1	0.776316
pCMS	1.02-04-14	2	1.06818
pCMS	1.02-04-14	3	0.92
pCMS	1.02-04-14	4	1.08475
pCMS	1.02-04-14	5	1.68421
pCMS	1.02-04-14	6	0.637931
pCMS	1.02-04-14	7	0.436364
pCMS	1.02-04-14	8	0.786885
pCMS	1.02-04-14	9	0.46
pCMS	1.02-04-14	10	0.821429
pCMS	1.02-04-14	11	0.775
pCMS	1.03-03-13	12	0.576923
pCMS	1.03-03-13	13	3
pCMS	1.03-03-13	14	0.105263
pCMS	1.03-03-13	15	0.625
pCMS	1.03-03-13	16	0.527778
pCMS	1.03-03-13	17	0.225806
pCMS	1.03-03-13	18	0.192308
pCMS	1.17-04-14	19	1.53333
pCMS	1.17-04-14	20	1.17391
pCMS	1.17-04-14	21	1.18605
pCMS	1.17-04-14	22	1.15686
pCMS	1.17-04-14	23	1.05263
pCMS	1.17-04-14	24	0.835443
pCMS	1.17-04-14	25	0.952381
pCMS	1.17-04-14	26	0.776119
pCMS	1.17-04-14	27	1.39474
pCMS	1.17-04-14	28	1.09091
pCMS	1.17-04-14	29	1.22222
pCMS	1.19-04-14	30	0.678571
pCMS	1.19-04-14	31	0.913043
pCMS	1.19-04-14	32	0.375
pCMS	1.19-04-14	33	0.923077
pCMS	1.19-04-14	34	0.454545
pCMS	1.19-04-14	35	0.25
pCMS	1.19-04-14	36	0.727273
pCMS	1.19-04-14	37	0.266667
pCMS	1.19-04-14	38	0.785714
pCMS	1.19-04-14	39	1.08333
pCMS	1.19-04-14	40	1.15385
pCMS	1.19-04-14	41	2
pCMS	1.19-04-14	42	1.33333
pCMS	1.19-04-14	43	0.244898
pCMS	1.19-04-14	44	0.35
pCMS	1.19-04-14	45	0.571429
pCMS	1.19-04-14	46	0.772727
pCMS	1.19-04-14	47	0.772727
pCMS	1.19-04-14	48	1.04348
pCMS	1.19-04-14	49	0.708333
pCMS	1.19-04-14	50	0.477273
pCMS	1.19-04-14	51	0.605263
pCMS	1.27-03-14	52	0.833333
pCMS	1.27-03-14	53	0.886364
pCMS	1.27-03-14	54	0.945455
pCMS	1.27-03-14	55	1.14634
pCMS	1.27-03-14	56	1.17647
pCMS	1.27-03-14	57	1.21053
pCMS	1.27-03-14	58	5.93333
pCMS	1.27-03-14	59	1.9375
pCMS	1.27-03-14	60	1.45238
pCMS	1.27-03-14	61	1.5
pCMS	1.27-03-14	62	0.947368
pCMS	1.27-03-14	63	3
pCMS	1.27-03-14	64	1.06818
pCMS	1.27-03-14	65	1.72727
pCMS	1.27-03-14	66	0.765957
pCMS	1.27-03-14	67	0.935484
pCMS	1.27-03-14	68	0.754386
pCMS	1.27-03-14	69	1.12
pCMS	1.27-03-14	70	0.875
pCMS	1.27-03-14	71	0.32967
pCMS	2.02-04-14	72	0.952381
pCMS	2.02-04-14	73	1.01852
pCMS	2.02-04-14	74	1.42593
pCMS	2.02-04-14	75	1.87879
pCMS	2.02-04-14	76	1.33333
pCMS	2.02-04-14	77	1.71429
pCMS	2.02-04-14	78	0.790698
chTrx2	2.12-06-14	79	0.703704
chTrx2	2.12-06-14	80	0.544118
chTrx2	2.12-06-14	81	1.19512
chTrx2	2.12-06-14	82	0.370968
chTrx2	2.12-06-14	83	1.8
chTrx2	2.12-06-14	84	1.42857
chTrx2	2.12-06-14	85	1
chTrx2	2.12-06-14	86	0.240741
chTrx2	2.12-06-14	87	0.555556
chTrx2	2.26-03-14	88	0.869565
chTrx2	2.26-03-14	89	0.847458
chTrx2	2.26-03-14	90	3.125
chTrx2	2.26-03-14	91	1.48936
chTrx2	2.26-03-14	92	1.65217
chTrx2	2.26-03-14	93	1.11364
chTrx2	2.26-03-14	94	1.85294
chTrx2	2.26-03-14	95	2.52381
chTrx2	2.26-03-14	96	1.05085
chTrx2	2.26-03-14	97	1.16667
chTrx2	2.26-03-14	98	1
chTrx2	2.26-03-14	99	0.449275
chTrx2	3.10-12-13	100	0.784314
chTrx2	3.10-12-13	101	0.568966
chTrx2	3.10-12-13	102	0.666667
chTrx2	3.12-06-14	103	1.47059
chTrx2	3.12-06-14	104	1.47059
chTrx2	3.12-06-14	105	1.70588
chTrx2	3.12-06-14	106	2
chTrx2	3.12-06-14	107	0.655172
chTrx2	3.12-06-14	108	0.555556
chTrx2	3.12-06-14	109	1.14286
chTrx2	3.12-06-14	110	0.631579
chTrx2	3.12-06-14	111	0.35
chTrx2	3.12-06-14	112	1.25
chTrx2	3.12-06-14	113	1.33333
chTrx2	3.12-06-14	114	2.57143
chTrx2	3.12-06-14	115	1.83333
chTrx2	5.02-04-14	116	0.75
chTrx2	5.02-04-14	117	0.404255
chTrx2	5.02-04-14	118	2.42857
chTrx2	5.02-04-14	119	4.75
chTrx2	5.02-04-14	120	0.84375
chTrx2	5.02-04-14	121	0.451613
chTrx2	5.02-04-14	122	1.77778
chTrx2	5.02-04-14	123	0.59375
chTrx2	5.02-04-14	124	1.72727
chTrx2	5.02-04-14	125	1.42424
chTrx2	5.02-04-14	126	1.11628
chTrx2	5.02-04-14	127	0.444444
chTrx2	5.12-06-14	128	1.4375
chTrx2	5.12-06-14	129	0.764706
chTrx2	5.12-06-14	130	7.25
chTrx2	5.12-06-14	131	1.46667
chTrx2	5.12-06-14	132	0.764706
chTrx2	5.12-06-14	133	0.703704
chTrx2	5.12-06-14	134	1
chTrx2	5.12-06-14	135	3.5
chTrx2	5.12-06-14	136	2.46154
chTrx2	5.12-06-14	137	0.677419
MoCTRL	1.25-08-14	138	5.66667
MoCTRL	1.25-08-14	139	1.64286
MoCTRL	1.25-08-14	140	0.3
MoCTRL	1.25-08-14	141	1
MoCTRL	1.25-08-14	142	0.833333
MoCTRL	1.25-08-14	143	0.3125
MoCTRL	1.25-08-14	144	0.416667
MoCTRL	1.25-08-14	145	0.333333
MoCTRL	1.25-08-14	146	0.615385
MoCTRL	1.25-08-14	147	0.733333
MoCTRL	1.25-08-14	148	1.23077
MoCTRL	1.25-08-14	149	2
MoCTRL	1.25-08-14	150	0.75
MoCTRL	1.25-08-14	151	1.125
MoCTRL	1.25-08-14	152	1.5
MoCTRL	1.25-08-14	153	1.22222
MoCTRL	1.25-08-14	154	1.13333
MoCTRL	1.30-06-14	155	1.21739
MoCTRL	1.30-06-14	156	0.716216
MoCTRL	1.30-06-14	157	0.402439
MoCTRL	1.30-06-14	158	0.283784
MoCTRL	1.30-06-14	159	0.333333
MoCTRL	1.30-06-14	160	0.396825
MoCTRL	1.30-06-14	161	0.470588
MoCTRL	1.30-06-14	162	0.851852
MoCTRL	1.30-06-14	163	1
MoCTRL	1.30-06-14	164	1.10526
MoCTRL	1.30-06-14	165	0.902439
MoCTRL	1.30-06-14	166	0.64
MoCTRL	1.30-06-14	167	1.51724
MoCTRL	1.30-06-14	168	0.76
MoCTRL	1.30-06-14	169	1.32258
MoCTRL	2.25-08-14	170	0.75
MoCTRL	2.25-08-14	171	4
MoCTRL	2.25-08-14	172	0.5
MoCTRL	2.25-08-14	173	6
MoCTRL	2.25-08-14	174	1.33333
MoCTRL	2.25-08-14	175	0.933333
MoCTRL	2.25-08-14	176	0.478261
MoCTRL	2.25-08-14	177	0.166667
MoCTRL	2.25-08-14	178	1.09091
MoCTRL	2.25-08-14	179	0.666667
MoCTRL	2.25-08-14	180	0.95
MoCTRL	2.25-08-14	181	0.8
MoCTRL	2.25-08-14	182	1.5
MoCTRL	3.25-08-14	183	1.33333
MoCTRL	3.25-08-14	184	0.555556
MoCTRL	3.25-08-14	185	1.6
MoCTRL	3.25-08-14	186	1.375
MoCTRL	3.25-08-14	187	1
MoCTRL	3.25-08-14	188	0.592593
MoCTRL	3.25-08-14	189	1.72727
MoCTRL	3.30-06-14	190	2.28571
MoCTRL	3.30-06-14	191	1.52273
MoCTRL	3.30-06-14	192	0.371901
MoCTRL	3.30-06-14	193	0.892857
MoCTRL	3.30-06-14	194	1.25
MoCTRL	3.30-06-14	195	1.09524
MoCTRL	3.30-06-14	196	1.19231
MoCTRL	3.30-06-14	197	0.95122
MoCTRL	3.30-06-14	198	1.26471
MoCTRL	3.30-06-14	199	1.10417
MoCTRL	4.25-08-14	200	1.85714
MoCTRL	4.25-08-14	201	1.03571
MoCTRL	4.25-08-14	202	1.06667
MoCTRL	4.25-08-14	203	1.8
MoCTRL	4.25-08-14	204	1.2
MoCTRL	4.25-08-14	205	0.777778
MoCTRL	4.25-08-14	206	1
MoCTRL	4.25-08-14	207	0.785714
MoCTRL	4.25-08-14	208	1
MoCTRL	4.25-08-14	209	2.9
MoCTRL	4.25-08-14	210	0.8125
MoCTRL	4.25-08-14	211	1.28571
MoCTRL	4.25-08-14	212	0.736842
MoTrx2	2.10-02-14	213	1.09091
MoTrx2	2.10-02-14	214	3
MoTrx2	2.10-02-14	215	0.833333
MoTrx2	2.10-02-14	216	0.75
MoTrx2	2.10-02-14	217	0.461538
MoTrx2	2.10-02-14	218	1.26667
MoTrx2	2.10-02-14	219	1.14286
MoTrx2	3.10-02-14	220	2.33333
MoTrx2	3.10-02-14	221	1.29412
MoTrx2	3.10-02-14	222	1.66667
MoTrx2	3.10-02-14	223	1.54545
MoTrx2	3.10-02-14	224	0.461538
MoTrx2	3.10-02-14	225	3.41935
MoTrx2	3.10-02-14	226	1.44444
MoTrx2	3.10-02-14	227	0.512821
MoTrx2	3.10-02-14	228	0.857143
MoTrx2	3.10-02-14	229	2.25
MoTrx2	4.10-02-14	230	4.5
MoTrx2	4.10-02-14	231	3
MoTrx2	4.10-02-14	232	0.978261
MoTrx2	4.10-02-14	233	4.42857
MoTrx2	4.10-02-14	234	0.857143
MoTrx2	4.10-02-14	235	3.5
MoTrx2	4.10-02-14	236	1.3
MoTrx2	4.10-02-14	237	3.16667
MoTrx2	4.10-02-14	238	0.764706
MoTrx2	3.02-04-14	239	1.29268
MoTrx2	3.02-04-14	240	1.54386
MoTrx2	3.02-04-14	241	1.51429
MoTrx2	3.02-04-14	242	0.6875
MoTrx2	3.02-04-14	243	1.75
MoTrx2	3.02-04-14	244	1.44444
MoTrx2	4.02-04-14	245	0.875
MoTrx2	4.02-04-14	246	2.08
MoTrx2	4.02-04-14	247	2.71429
MoTrx2	4.02-04-14	248	0.548387
MoTrx2	4.02-04-14	249	1.26316
MoTrx2	4.02-04-14	250	1.1
MoTrx2	4.02-04-14	251	3
MoTrx2	4.02-04-14	252	0.961538
MoTrx2	4.02-04-14	253	2.0625
MoTrx2	4.02-04-14	254	1.375
MoTrx2	4.02-04-14	255	1.58824
